# Supplementary material for: Day length regulates gonadotrope proliferation and reproduction via an intra-pituitary pathway in the model vertebrate Oryzias latipes
Source: Commun Biol. 2024 Mar 30;7:388. doi: 10.1038/s42003-024-06059-y (PMC10980775; doi:10.1038/s42003-024-06059-y)
Supplement: Supplementary file 4 — Supplementary Data [file 42003_2024_6059_MOESM4_ESM.xlsx]

## Sheet: Figure 1
Fig. 1B-G	Group	Time	fshb	lhb	E2	cyp19a1b	gnrh1	kiss1
	LP to SP	T_0	2.68381	2.50533	6.17047	1.71664	0.580429	0.972784
	LP to SP	T_0	1.49418	1.79005	2.61492	1.2553	0.693589	1.11896
	LP to SP	T_0	2.50134	1.35191	2.48524	1.93602	0.658699	1.07377
	LP to SP	T_0	0.86831	1.12506	4.76206	0.854441	0.794428	0.706122
	LP to SP	T_0	1.43299	1.1487			0.558845	1.08336
	LP to SP	T_0	1.40904	0.959264			0.650612	1.09041
	LP to SP	T_0					1.00135	1.31216
	LP to SP	T_07	1.65857	0.63728	5.16052	1.49415	0.409237	0.502087
	LP to SP	T_07	0.88471	0.734584	6.34656	1.54341	0.744562	1.1443
	LP to SP	T_07	1.63946	1.06807	3.49703	0.914244	0.960733	0.944228
	LP to SP	T_07	2.76514	2.44528	6.43547	0.054497	1.39124	0.898987
	LP to SP	T_07	3.70571	2.39496		0.721195	1.21126	1.03276
	LP to SP	T_07	1.73681	1.22264		0.541172	0.888861	1.10575
	LP to SP	T_07	0.9195	0.952638		0.579289
	LP to SP	T_07	1.21913	2.22684
	LP to SP	T_07	0.282731	1.28343
	LP to SP	T_07	2.28974	0.523042
	LP to SP	T_07	0.668275	1.05336
	LP to SP	T_14	0.126373	0.176777	3.08127	0.467304	1.54319	1.19824
	LP to SP	T_14	0.744964	0.204476	1.04257	0.41505	1.1569	1.17713
	LP to SP	T_14	0.319554	0.397768	2.74617	0.308665	1.08338	1.18965
	LP to SP	T_14	0.0656762	0.260616	2.879	0.19013	1.30688	1.30688
	LP to SP	T_14	0.615499	0.212421			1.29452	1.6216
	LP to SP	T_14	0.368028	0.49141			1.42187	1.40717
	LP to SP	T_14	0.283579	0.215387			0.873201	1.39899
	LP to SP	T_14	0.379981	0.607097
	LP to SP	T_14	0.92658	0.401925
	LP to SP	T_14	0.374919	0.258816
	LP to SP	T_14	0.438903	0.159873
	LP to SP	T_30	0.0834396	0.0977337	1.98165	0.67231	1.8063	1.91592
	LP to SP	T_30	0.148461	0.139661	1.21209	0.510262	1.50171	1.70127
	LP to SP	T_30	0.175881	0.0865693	3.01344	0.47567	1.17866	1.63257
	LP to SP	T_30	0.461601	1.10573	0.185722	0.296672	1.02038	0.968693
	LP to SP	T_30	0.503453	0.624165		0.208972	1.04482	1.17956
	LP to SP	T_30	1.71592	0.91067		0.347228	1.3369	1.56797
	LP to SP	T_30	0.781684	1.30586
	LP to SP	T_30	1.27044	0.576343
	LP to SP	T_30	1.06332	1.08298
	LP to SP	T_30		1.19334
	SP to LP	T_0	0.255272	1.37078	1.79885	0.810502	0.727287	1.01087
	SP to LP	T_0	0.232263	0.300409	0	0.532989	0.792253	0.932408
	SP to LP	T_0	0.162338	0.316439	0	0.631071	0.92678	0.962794
	SP to LP	T_0	0.309711	1.08298	0	0.599819	0.514989	0.872129
	SP to LP	T_0	0.283747	0.784584	0	0.80213	0.569354	1.0334
	SP to LP	T_0	0.171543	0.429283		0.671994	0.771166	0.835154
	SP to LP	T_0				0.346525	0.565082	1.0221
	SP to LP	T_0				0.781841
	SP to LP	T_07	0.858663	0.560583	2.42098	0.938512	1.03417	0.988605
	SP to LP	T_07	1.13675	0.630689	4.22492	1.28695	0.981744	1.03055
	SP to LP	T_07	0.942032	0.388234	3.7107	1.14697	1.10357	0.964049
	SP to LP	T_07	1.44101	0.719467	1.32674	1.41206	1.11695	1.20545
	SP to LP	T_07	1.73704	0.234068	2.68035	0.961265	1.25645	1.16826
	SP to LP	T_07	0.766558	0.481297	2.04331	1.10388	1.59683	2.14387
	SP to LP	T_07	1.08078	0.358489		1.12302	1.29146	1.28699
	SP to LP	T_07	4.28365	2.25012			1.36591	1.61313
	SP to LP	T_07	1.4542	0.864537			1.22572	1.55146
	SP to LP	T_07	1.87955	2.21146
	SP to LP	T_07	1.55951	0.982821
	SP to LP	T_14	2.72536	2.30537	4.22492	1.55625	1.84696	1.58574
	SP to LP	T_14	3.21628	6.04189	2.81238	1.60552	2.00093	1.4446
	SP to LP	T_14	3.19838	2.92817	8.75676	2.27058	1.46717	1.21675
	SP to LP	T_14	0.993228	1.47939	6.70572	2.08557	1.62202	1.70266
	SP to LP	T_14	0.768112	2.55797	5.57187	1.95055	0.834991	1.09417
	SP to LP	T_14	1.46076	2.25793		1.98347	0.898853	1.10662
	SP to LP	T_14	1.60015	2.22684		1.29682	0.935541	1.1598
	SP to LP	T_14	0.870559	1.17283
	SP to LP	T_14	1.97868	4.09823
	SP to LP	T_14	0.860898	0.942785
	SP to LP	T_30	0.631469	1.68763	3.56782	1.31174	1.07207	1.01777
	SP to LP	T_30	1.2324	0.986233	4.30022	1.13479	1.05802	1.14979
	SP to LP	T_30	0.0285961	0.867539	15.3508	2.11093	1.16022	1.15621
	SP to LP	T_30	0.605997	0.806642	7.26257	0.723316	1.16854	1.18075
	SP to LP	T_30	1.62001	1.11729		1.2988	1.59463	1.48784
	SP to LP	T_30	0.778209	2.0209		1.54242	1.53913	1.51269
	SP to LP	T_30	0.803954	1.10957		1.56891	1.09507	1.05777
	SP to LP	T_30	2.83594	1.30134			1.11371	1.17314
	SP to LP	T_30	1.9676	1.00347			1.11745	1.04987
	SP to LP	T_30	1.11658
	SP to LP	T_30	1.44647

## Sheet: Figure 2
Fig. 2B	Group	BrdU	Fsh/BrdU	Lh/BrdU					Fig. 2C	Group	Time	mki67
	SP2SP	65	9	4						LP to SP	T_0	0.787308
	SP2SP	64	15	7						LP to SP	T_0	1.32409
	SP2SP	92	13	11						LP to SP	T_0	0.468136
	SP2SP	74	13	7						LP to SP	T_0	0.655197
	SP2LP	180	53	18						LP to SP	T_0	1.17691
	SP2LP	103	32	9						LP to SP	T_0	0.50698
	SP2LP	113	24	16						LP to SP	T_0
	SP2LP	258	102	20						LP to SP	T_07	1.06069
	SP2LP	147	63	10						LP to SP	T_07	0.61132
										LP to SP	T_07	1.04972
										LP to SP	T_07	2.21146
										LP to SP	T_07	1.41912
										LP to SP	T_07	1.15269
										LP to SP	T_07	0.993092
										LP to SP	T_07	0.423373
										LP to SP	T_07	0.447513
										LP to SP	T_07	0.609205
										LP to SP	T_07
										LP to SP	T_14	0.364755
										LP to SP	T_14	0.699793
										LP to SP	T_14	2.65737
										LP to SP	T_14	0.260616
										LP to SP	T_14	0.82645
										LP to SP	T_14	0.439825
										LP to SP	T_14	0.34151
										LP to SP	T_14	0.726986
										LP to SP	T_14	0.438303
										LP to SP	T_14	0.283221
										LP to SP	T_14	0.205185
										LP to SP	T_30	0.159873
										LP to SP	T_30	0.166086
										LP to SP	T_30	0.122004
										LP to SP	T_30	0.659754
										LP to SP	T_30	0.907519
										LP to SP	T_30	2.07053
										LP to SP	T_30	2
										LP to SP	T_30	1.05336
										LP to SP	T_30	1.02456
										LP to SP	T_30	1.36604
										SP to LP	T_0	1.23971
										SP to LP	T_0	0.496546
										SP to LP	T_0	0.664343
										SP to LP	T_0	1.41421
										SP to LP	T_0	0.514057
										SP to LP	T_0	1.12117
										SP to LP	T_0
										SP to LP	T_0
										SP to LP	T_07	1.24833
										SP to LP	T_07	1.45902
										SP to LP	T_07	0.96929
										SP to LP	T_07	1.25701
										SP to LP	T_07	1.47939
										SP to LP	T_07	1.21419
										SP to LP	T_07	0.721965
										SP to LP	T_07	3.32879
										SP to LP	T_07	4.16986
										SP to LP	T_07	3.04196
										SP to LP	T_07	1.41421
										SP to LP	T_14	1.03168
										SP to LP	T_14	3.16017
										SP to LP	T_14	1.15269
										SP to LP	T_14	1.18921
										SP to LP	T_14	4.06992
										SP to LP	T_14	4.75683
										SP to LP	T_14	2.37019
										SP to LP	T_14	1.48968
										SP to LP	T_14	2.15099
										SP to LP	T_14
										SP to LP	T_30	1.02456
										SP to LP	T_30	0.257028
										SP to LP	T_30	0.0756246
										SP to LP	T_30	0.750019
										SP to LP	T_30	0.556711
										SP to LP	T_30	0.105477
										SP to LP	T_30	0.174343
										SP to LP	T_30	0.646176
										SP to LP	T_30	0.473029
										SP to LP	T_30	0.501736
										SP to LP	T_30	0.417544

## Sheet: Figure 3
Fig. 3A-B	Group	tshba	tshbb			Fig. 3D-F	group	photoperiod	fshb	lhb	cyp19a1b			Fig. 3G-H	group	photoperiod	fshb	lhb
	LP	53.2482	0.024512				Control	LP	2.0939	0.600354	0.831555				Control	LP	4.41393	1.02102
	LP	47.9864	0.014078				Control	LP	1.38634	0.398135	1.0255				Control	LP	2.74213	1.13031
	LP	184.721	0.009				Control	LP	2.40147	0.655221	1.73514				Control	LP	3.18509	0.854485
	LP	19.7705	0.041818				Tsh	LP	2.86198	0.633347	1.00074				Control	LP	2.3957	0.513284
	LP	37.8152	0.028774				Tsh	LP	1.10162	0.342674	0.952579				Control	LP	2.97425	0.937667
	LP	35.1561	0.040406				Tsh	LP	1.63276	0.595214	1.86798				Control	LP	2.60833	0.462733
	LP	33.4643	0.03728				Control	SP	0.432861	0.974668	1.03024				Control	LP	2.1613
	LP	106.007	0.015931				Control	SP	0.344264	1.02702	0.860631				Control	LP	2.18914
	LP	83.4666	0.015823				Control	SP	0.686274	1.04436	1.0663				Tsh	LP	0.951653	1.47096
	LP	61.7131	0.030238				Tsh	SP	0.418596	0.988785	1.14769				Tsh	LP	1.36725	2.3044
	LP	47.8267	0.046383				Tsh	SP	0.580096	1.61054	1.28125				Tsh	LP	3.23271	2.71293
	LP	31.7195	0.024135				Tsh	SP	0.549385	0.978942	1.2391				Tsh	LP	2.32027	1.07034
	LP	20.7585	0.029577												Tsh	LP	2.65045	1.02396
	LP	94.0766	0.00532												Tsh	LP	1.71009	1.90201
	LP	119.145	0.01161												Tsh	LP	3.07808	1.00742
	LP	17.5736	0.024524												Tsh	LP	2.80971
	LP	26.4019	0.024392												Control	SP	2.37437	0.705171
	LP	24.1606	0.019165												Control	SP	1.90561	2.60755
	LP														Control	SP	0.975638	0.405038
	LP														Control	SP	0.731947	0.501885
	LP														Control	SP	1.33546	0.507651
	LP														Control	SP	2.09514	1.30146
	SP	27.2499	0.038826												Control	SP	1.25344	0.315732
	SP	40.6064	0.031656												Control	SP	0.977001	0.604309
	SP	35.1989	0.025163												Control	SP	1.32528	1.06452
	SP	51.4314	0.023029												Tsh	SP	2.8676	4.08983
	SP	59.0669	0.052895												Tsh	SP	3.28249	2.9553
	SP	49.6166	0.021609												Tsh	SP	3.25277	3.04468
	SP	11.5418	0.06693												Tsh	SP	1.32628	1.09658
	SP	27.8681	0.037177												Tsh	SP	3.39875	1.78847
	SP	55.6418	0.044907												Tsh	SP	2.24587	2.40544
	SP	37.8885	0.034883												Tsh	SP	1.82467	0.978453
	SP	23.4322	0.045293												Tsh	SP	1.4956	0.596027
	SP	18.3327	0.059596												Tsh	SP	1.30388	1.32916
	SP	15.0465	0.02949												Tsh	SP		1.43624
	SP	42.7169	0.034357
	SP	36.7942	0.027997
	SP	14.7769	0.053485
	SP	9.54021	0.044626
	SP	9.86285	0.046456
	SP	23.9357	0.024283
	SP	3.97316	0.02241

## Sheet: Figure 4
Fig. 4A	group	photoperiod	mki67			Fig. 4C	Group	BrdU	Fsh+BrdU	Lh+BrdU
	Control	LP	1.24402				Control	32	6	1
	Control	LP	0.575034				Control	56	12	2
	Control	LP	1.51632				Control	73	19	2
	Control	LP	1.74488				Control	29	7	1
	Control	LP	1.02657				Control	29	8	1
	Control	LP	1.07429				Control	52	7	0
	Control	LP	1.61569				Control	61	18	1
	Control	LP	0.694117				Control	52	21	2
	Tsh	LP	0.34075				Tsh	74	36	0
	Tsh	LP	0.380709				Tsh	49	15	2
	Tsh	LP	0.455143				Tsh	62	20	1
	Tsh	LP	0.873483				Tsh	90	36	4
	Tsh	LP	0.508059				Tsh	64	25	4
	Tsh	LP	0.792319				Tsh	65	31	2
	Tsh	LP	0.718233				Tsh	45	14	3
	Tsh	LP	0.784944				Tsh	62	30	2
	Control	SP	1.59958				Tsh	110	41	3
	Control	SP	0.785198
	Control	SP	0.867797
	Control	SP	1.00132
	Control	SP	2.40349
	Control	SP	1.47097
	Control	SP	1.87042
	Control	SP	0.671383
	Tsh	SP	4.11828
	Tsh	SP	2.59063
	Tsh	SP	1.32069
	Tsh	SP	3.21097
	Tsh	SP	1.12797
	Tsh	SP	1.84494
	Tsh	SP	1.87053
	Tsh	SP	2.34128

## Sheet: Supplementary Figure 1
Fig. 1B	Treatment	Day	Fish	Spawning	%			Fig. 1C	Treatment	%			Fig. 1D	Treatment	Male	Female			Fig. 1E	Treatment	male	female			Fig. 1F	Treatment	male	female			Fig. 1G	Treatment	Sex	Total	Fsh	Lh			Fig. 1H	Treatment	Sex	%Fsh	%Lh			Fig. 1I	Couple	Total Eggs	Fertilized
	LP	1	9	3	33.3333				LP	33.3333				LP	0.246862	6.79884				LP	26.6665	81.8006				LP	7.37113	7.08447				LP	M	14004	797.4	3600				LP	M	5.69	25.71				SP Male - LP Female	16	11
	LP	1	8	3	37.5				LP	37.5				LP	0.385135	12.0963				LP	22.1129	31.5977				LP	14.9754	18.4373				LP	M	15388	2419.6	2086.6				LP	M	15.72	13.56				SP Male - LP Female	2	2
	LP	1	10	2	20				LP	20				LP	0.432548	6.236				LP	20.7007	120.424				LP	22.9926	68.7935				LP	M	13007.2	1516.4	3135				LP	M	11.66	24.1				SP Male - LP Female	6	5
	LP	2	9	2	22.2222				LP	22.2222				LP	0.428094	8.04008				LP	11.5049	25.5931				LP	13.353	3.00065				LP	M	13760	2622.6	2753.6				LP	M	19.06	20.01				SP Male - LP Female	0	0
	LP	2	8	2	25				LP	25				LP	0.43762	7.94979				LP	45.2442	48.6351				LP	23.4102	4.33459				LP	M	14961	2148.6	3115.4				LP	M	14.36	20.82				SP Male - LP Female	5	4
	LP	2	10	5	50				LP	50				LP	0.288618	14.6826				LP	35.5787	36.9064				LP	19.2019	18.3881				LP	M	12323.4	2560.4	2073.8				LP	M	20.78	16.83				SP Male - LP Female	0	0
	LP	3	9	4	44.4444				LP	44.4444				LP	0.348837	5.32895				LP	60.5282	32.7987				LP	28.3225	7.15798				LP	M	15293.6	2757.2	3348.8				LP	M	18.03	21.9				SP Male - LP Female	0	0
	LP	3	8	4	50				LP	50				LP	0.601134	5.30717				LP	21.1841	125.998				LP	12.4036	57.8009				LP	M	11806	1202	2472.4				LP	M	10.18	20.94				SP Male - LP Female	14	14
	LP	3	10	4	40				LP	40				LP	0.453074	10.1392				LP	17.221	91.1565				LP	10.6473	19.7411				SP	M	9353.2	1557	1832				SP	M	11.26	19.59				SP Male - LP Female	11	8
	LP	4	9	5	55.5556				LP	55.5556				LP	0.404531	6.10062				LP	10.1426	59.5085				LP	8.14169	32.2786				SP	M	13826	663	1429.4				SP	M	6.41	10.34				SP Male - LP Female	12	1
	LP	4	8	2	25				LP	25				LP	0.466501	9.5764				LP	14.3142	55.7703				LP	14.5284	8.48399				SP	M	10336.8	1510	1552.2				SP	M	12.68	15.02				LP Male - SP Female	0	0
	LP	4	10	6	60				LP	60				LP	0.502415	5.74454				LP	21.0392	43.5136				LP	4.20173	21.5901				SP	M	11910.6	1031	1685				SP	M	8.16	14.15				LP Male - SP Female	0	0
	LP	5	9	3	33.3333				LP	33.3333				LP	0.204931	5.83309				LP	8.77436	32.4628				LP	16.3977	15.039				SP	M	12632.2	596.2	1598.8				SP	M	5.55	12.66				LP Male - SP Female	0	0
	LP	5	8	2	25				LP	25				LP	0.316547	7.26766				LP	48.0503	80.0413				LP	12.7472	33.3766				SP	M	10748.4	1093.6	1887.8				SP	M	10.65	17.56				LP Male - SP Female	0	0
	LP	5	10	5	50				LP	50				LP	0.489706	5.0442				LP	22.0868	111.525				LP	14.9679	43.1584				SP	M	10267.8	292.6	1798.4				SP	M	2.65	17.51				LP Male - SP Female	0	0
	LP	6	9	2	22.2222				LP	22.2222				LP	1.06667	9.51155				LP	8.55202	22.034				LP	10.4128	13.4109				SP	M	11060.2		1886.8				SP	M		17.06				LP Male - SP Female	0	0
	LP	6	8	2	25				LP	25				LP		12.961				LP	7.12534	44.2127				LP	4.40726	3.08993				LP	F	15029	1592.8	4104.4				LP	F	10.6	27.31				LP Male - SP Female	0	0
	LP	6	10	5	50				LP	50				LP		2.54883				LP	4.68039	28.6084				LP	3.52382	9.21882				LP	F	13279	1961.6	3203.4				LP	F	14.77	24.12				LP Male - SP Female	0	0
	LP	7	9	4	44.4444				LP	44.4444				LP		3.93997				LP	22.4855					LP	5.316					LP	F	15398	3124.6	4122.6				LP	F	20.29	26.77				LP Male - SP Female	0	0
	LP	7	8	4	50				LP	50				LP		6.13372				SP	5.87152	17.0633				SP	1.33228	1.63374				LP	F	13468.8	1689	3166				LP	F	12.54	23.51				LP Male - SP Female	0	0
	LP	7	10	5	50				LP	50				SP	0.21576	1.28228				SP	28.8465	19.4076				SP	4.02519	5.05823				LP	F	11669.8	2071	2986.2				LP	F	17.75	25.59
	SP	1	7	0	0				SP	0				SP	0.177196	1.25376				SP	18.2452	24.4391				SP	3.1045	4.9501				LP	F	19647	3754.6	4511.2				LP	F	19.11	22.96
	SP	1	7	0	0				SP	0				SP	0.107422	1.03009				SP	26.9367	19.6579				SP	6.01004	14.617				LP	F	11488.2	2369.8	2539.6				LP	F	20.63	22.11
	SP	1	5	0	0				SP	0				SP	0.308797	1.15686				SP	4.87715	20.19				SP	0.678039	5.07806				LP	F	17518.2	1883.4	4113				LP	F	10.75	23.48
	SP	2	7	0	0				SP	0				SP	0.271698	1.40732				SP	11.7907	31.8191				SP	2.14464	16.4812				SP	F	10194	698.6	1670.8				SP	F	6.85	16.39
	SP	2	7	0	0				SP	0				SP	0.201724	1.16828				SP	20.7931	4.24633				SP	2.71939	1.84522				SP	F	11068	650	2205.6				SP	F	5.87	19.93
	SP	2	5	0	0				SP	0				SP	0.28892	1.15646				SP	21.4655	8.39332				SP	5.90909	2.54126				SP	F	9820.4	770.4	1745.4				SP	F	7.84	17.78
	SP	3	7	0	0				SP	0				SP	0.214165	1.2234				SP	30.62	24.9365				SP	6.90975	5.51399				SP	F	12041.6	1075.8	2271.4				SP	F	8.93	18.86
	SP	3	7	0	0				SP	0				SP	0.363316	1.29762				SP	4.56887	8.21043				SP	3.64515	5.87133				SP	F	10926	1258.6	2005.8				SP	F	11.52	18.36
	SP	3	5	0	0				SP	0				SP	0.204082	0.9375				SP	8.48133	6.54165				SP	3.01579	3.01137				SP	F	13968	861.4	1798.8				SP	F	6.17	12.88
	SP	4	7	0	0				SP	0				SP	0.310105					SP	3.95352	14.6217				SP	1.8987	6.52668				SP	F	11499	854.8	2063.6				SP	F	7.43	17.95
	SP	4	7	0	0				SP	0				SP	0.212355					SP	9.56799	3.75604				SP	6.15638	3.37845				SP	F	11099.4	557	1935.4				SP	F	5.02	17.43
	SP	4	5	0	0				SP	0										SP	22.6404	27.7496				SP	5.68211	6.8768
	SP	5	7	0	0				SP	0										SP	3.8126	16.2106				SP	1.8947	9.13502
	SP	5	7	0	0				SP	0										SP	2.07623	7.79502				SP	0.794849	0.852797
	SP	5	5	0	0				SP	0										SP	7.19913	5.05671				SP	1.94439	1.94399
	SP	6	7	0	0				SP	0										SP	10.6804	2.60522				SP	2.0252	2.12433
	SP	6	7	0	0				SP	0										SP	7.00004	9.18028				SP	2.34001	3.52126
	SP	6	5	0	0				SP	0										SP		0.880348				SP		1.04629
	SP	7	7	0	0				SP	0
	SP	7	7	0	0				SP	0
	SP	7	5	0	0				SP	0
[truncated: 1 more columns]

## Sheet: Supplementary Figure 2
Supp. Fig. 2A-E	Group	Time	lhb	fshb	11KT	cyp19a1b	mki67			Supp. Fig. 2F	Group	BrdU	Fsh/BrdU	Lh/BrdU			Supp. Fig. 2G-H	Group	tshba	tshbb			Supp. Fig. 2I-M	group	photoperiod	fshb	lhb	cyp19a1b	tshba	tshbb			Supp. Fig. 2N-R	group	photoperiod	fshb	lhb	mki67	tshba	tshbb
	SP to LP	T0	0.23052	0.238088	456.256	0.3149	0.638592				SP2SP	79	21	8				LP	2.2375	0.018477				Control	LP	1.35774	2.33633	1.8267	0.309764	0.362045				Control	LP	1.77653	0.776922	0.976601	0.357457	3.6448
	SP to LP	T0	0.116308	0.172755	383.473	0.313389	0.514423				SP2SP	82	26	7				LP	2.84716	0.014323				Control	LP	0.410345	1.19231	0.786634	0.98198	0.52989				Control	LP	1.27399	1.46037	1.44027	2.64146	4.87816
	SP to LP	T0	0.181848	0.365424	400.216	0.372627	0.31552				SP2SP	85	22	8				LP	1.86361	0.033333				Control	LP	0.686194	1.91065	1.19256	0.390681	0.897549				Control	LP	1.09281	0.613095	1.7583	0.888339	5.31173
	SP to LP	T0	0.185568	0.112462	246.265	0.314257	0.196829				SP2SP	80	18	6				LP	3.61524	0.005205				Tsh/Mel	LP	0.970532	2.01222	1.92357	0.365714	0.58796				Control	LP	2.40594	1.51612	2.29006	0.79575	5.11732
	SP to LP	T0	0.115247	0.195094	133.948	0.293779	0.124378				SP2SP	85	19	7				LP	3.39653	0.006657				Tsh/Mel	LP	0.857832	1.25631	1.92411	1.05277	0.849211				Control	LP	1.71908	1.16101	3.30668	0.554932	4.79118
	SP to LP	T0	0.164947	0.24021	242.575	0.27837	0.637315				SP2SP	73	22	6				LP	8.98912	0.005672				Tsh/Mel	LP	0.693293	1.75083	2.22382	0.414098	0.73105				Control	LP	1.87674	1.37327	1.9829	0.794222	4.19193
	SP to LP	T0	0.116504	0.0648566		0.252341	0.630011				SP2LP	42	15	1				LP	6.20692	0.010265				Control	SP	0.363559	1.80976	1.50608	0.263486	2.1898				Tsh/Mel	LP	0.586498	2.19872	2.02324	0.0474208	6.00708
	SP to LP	T7	1.08396	1.54188	2490.01	0.349002	0.555558				SP2LP	43	12	1				LP	2.08882	0.030985				Control	SP	1.16536	1.77508	1.94246	0.371875	2.23905				Tsh/Mel	LP	1.43706	2.02688	1.80158	0.510244	5.34897
	SP to LP	T7	0.305027	0.153327	600.731	0.341986	0.856165				SP2LP	35	16	4				LP	2.06683	0.045989				Control	SP	0.371513	1.1457	1.02121	0.223026	2.11446				Tsh/Mel	LP	0.645447	1.38147	1.49609	0.372729	5.31916
	SP to LP	T7	0.391195	1.03807	1945.93	0.261695	0.971196				SP2LP	55	19	4				LP	0.989882	0.025743				Tsh/Mel	SP	0.413324	1.27824	1.32332	0.279159	1.87795				Tsh/Mel	LP	0.940691	0.670914	0.494554	0.175458	7.18108
	SP to LP	T7	0.408338	0.994097	478.496	0.241122	1.5338				SP2LP	87	26	2				LP	5.62089	0.016241				Tsh/Mel	SP	0.885138	1.52809	2.00935	0.330273	2.16105				Tsh/Mel	LP	1.00522	2.51049	0.98144	1.68526	3.41757
	SP to LP	T7	0.499	1.20641		0.305049	1.31231				SP2LP	28	10	4				LP	5.52504	0.022971				Tsh/Mel	SP	0.283982	1.15601	1.11277	0.214515	2.20252				Tsh/Mel	LP	1.27674	2.09297	0.745122	5.04743	4.92645
	SP to LP	T7	0.482	1.35974		0.259194	0.668344				SP2LP	65	12	8				LP	4.4242	0.030616														Tsh/Mel	LP	1.59689	3.03027	1.80181	0.778865	4.54552
	SP to LP	T7	0.287905	0.301273		0.255902	1.1296				SP2LP	62	12	4				LP	17.7175	0.0054				*Tsh treatment was for fshb, lhb, cyp19a1b analyses.										Tsh/Mel	LP		2.03786	1.51787	1.88172	4.50664
	SP to LP	T7	1.09491	0.901046		0.249276	0.539607											LP	4.95471	0.010553				*Mel treatment was for tshba and tshbb analyses.										Control	SP	1.87293	1.48595	1.95395	0.553398	8.97798
	SP to LP	T7	0.160983	1.22387		0.316435												LP	1.86644	0.01494														Control	SP	0.641944	0.317017	1.87596	0.759242	9.833
	SP to LP	T14	0.486231	0.726063	505.706	0.292281	0.279266											LP	1.4589	0.02787														Control	SP	1.41902	0.565377	1.13075	0.987796	7.71296
	SP to LP	T14	1.51092	1.22336	813.036	0.399242	0.323184											LP	1.83038	0.017605														Control	SP	0.554288	0.5427	1.43717	0.591819	7.32703
	SP to LP	T14	2.15149	0.347625	824.514	0.944033	0.438404											LP	2.01439	0.026375														Control	SP	0.742477	0.198041	1.6402	0.558207	6.07916
	SP to LP	T14	1.40144	0.373887	1696.5	0.981691	0.20617											SP	6.38153	0.023178														Control	SP	1.76246	1.35027	2.63582	1.11981	8.32963
	SP to LP	T14	2.83499	1.31121	1335.66	1.27269	0.395937											SP	28.8212	0.073764														Control	SP	0.979427	0.399496	1.76083	0.667229	10.5287
	SP to LP	T14	1.60534	1.05038	889.249	1.31772	0.439177											SP	18.0554	0.018702														Control	SP	1.42544	1.15308	2.37923	1.2928	10.2
	SP to LP	T14	1.76913	1.32444			0.654309											SP	47.583	0.022057														Tsh/Mel	SP	3.09984	2.17004	1.97619	0.842484	8.71029
	SP to LP	T30	1.53563	1.91001	1253.37	0.851944	0.47101											SP	4.90563	0.014523														Tsh/Mel	SP	0.575993	0.285349	1.21909	0.41489	11.8417
	SP to LP	T30	1.51758	0.891353	1161.16	0.667469	0.370301											SP	9.55155	0.036543														Tsh/Mel	SP	0.67727	0.401962	2.31359	0.846822	13.4556
	SP to LP	T30	1.77063	2.07726	2857.75	0.515577	0.415886											SP	18.6782	0.089826														Tsh/Mel	SP	1.92497	1.01814	0.134058	1.07247	10.9354
	SP to LP	T30	3.33433	2.99668	550.971	0.557637	0.204816											SP	32.8526	0.037368														Tsh/Mel	SP	0.829579	0.850947	1.7078	0.80226	9.39662
	SP to LP	T30	3.02319	0.68111	1538.07	1.05781	0.396687											SP	37.756	0.03221														Tsh/Mel	SP	0.501994	0.375982	1.26904	0.922573	9.0238
	SP to LP	T30	1.29012	1.621	700.713	0.735858	0.16015											SP	11.6801	0.069878														Tsh/Mel	SP	1.51536	1.97026	1.82562	0.670534	9.14754
	SP to LP	T30	1.22467			0.608105	0.338539											SP	13.8569	0.039762														Tsh/Mel	SP	0.767473	0.871649	1.14617	0.743199	8.79583
	SP to LP	T30	0.884647			0.336382	0.379764											SP	10.9664	0.040107														Tsh/Mel	SP	0.45534	0.345184	0.930086	0.375123	6.59072
	SP to LP	T30	0.909827	0.441937		0.583847	0.360648											SP	27.8013	0.029505														Tsh/Mel	SP	0.728888	0.824845	1.25893	0.399757	12.9259
	LP to SP	T0	3.17335	0.58233	1040.55	0.966612	0.963267											SP	34.8099	0.026764
	LP to SP	T0	1.52144	0.954621	988.51	0.300501	0.620044											SP	9.65964	0.05621														*Tsh treatment was for fshb, lhb, mki67 analyses.
	LP to SP	T0	1.20577	1.01237	447.469	0.509329	0.639472											SP	6.79161	0.043548														*Mel treatment was for tshba and tshbb analyses.
	LP to SP	T0	2.59668	1.24339	2054.13	0.344053	0.725311											SP	5.02566	0.034418
	LP to SP	T0	3.34198	1.55177		0.357218	0.609503											SP	11.4166	0.027643
	LP to SP	T0	1.13279	1.06137		0.365763	0.445926											SP	14.9961	0.047912
	LP to SP	T0	3.01881	1.75721			0.806071
	LP to SP	T7	0.340122	0.293481	171.256	0.276265	0.570035
	LP to SP	T7	1.36015	0.341848	217.084	0.302241	0.379921
	LP to SP	T7	0.602199	0.11682	195.693	0.261215	0.338754
	LP to SP	T7	0.332167	0.406006	310.896	0.294223	0.272058
	LP to SP	T7	0.960586	0.587341		0.375527	0.446381
	LP to SP	T7	0.655809	0.280738		0.301734	0.580374
	LP to SP	T7	1.64724	0.417335		0.429299
	LP to SP	T14	0.0998327	0.227027	181.662	0.277519	0.319892
	LP to SP	T14	0.238361	0.101458	133.948	0.265396	0.196993
	LP to SP	T14	0.0877306	0.0782238	276.225	0.293051	0.213044
	LP to SP	T14	0.108062	0.27697	272.436	0.266079	0.0902411
	LP to SP	T14	0.0940029	0.311097	261.146	0.280068	0.617216
	LP to SP	T14	0.114717	0.193679	306.992	0.257233	0.286408
	LP to SP	T14	0.0439458	0.282035		0.195721	0.311406
	LP to SP	T30	0.0285707	0.234928	240.873	0.124195	0.124626
	LP to SP	T30	0.151901	0.362395	136.504	0.221627	0.59924
	LP to SP	T30	0.120522	0.280425	251.302	0.201992	0.12136
	LP to SP	T30	0.0959598	0.208706	112.243	0.254119	0.0815356
	LP to SP	T30	0.0514455	0.438134	247.813	0.162014	0.307613
	LP to SP	T30	0.264678	0.467769	106.284	0.273064	0.495621

## Sheet: Supplementary Figure 3
Treatment	BrdU	BrdU/Fsh	BrdU/Lh
LP	25	1	0
LP	23	3	0
LP	33	3	4
LP	74	8	2
LP	25	1	2
LP	146	28	18
LP	39	6	0
LP	32	1	0
LP	61	4	1
LP	53	6	8
LP	46	8	9
LP	73	26	12
LP	32	24	10
LP	48	7	10
LP	229	21	45
LP	46	4	2
LP	85	2	10
LP	37	6	1
LP	42	4	4
SP	56	4	5
SP	27	4	1
SP	14	2	0
SP	42	5	7
SP	33	5	3
SP	45	3	1
SP	36	2	3
SP	27	1	3
SP	56	4	1
SP	61	3	3
SP	38	8	0
SP	73	8	13
SP	50	8	5
SP	84	13	16
SP	64	4	6
SP	68	8	10
SP	123	2	7
SP	65	7	11
SP	65	5	12
SP	51	2	9

## Sheet: Supplementary Figure 4
tshba	tshbb
1689.25	0
4137.97	0
5335.28	0.45112
1554.23	0.832029
7002.94	0
6825.15	1.73114
5649.41	0.956198
9620.94	1.50928
6791.76	0.847486
6443.99	1.09313
4433.82	0
4898.04	0.291048
4269.77	1.3923
4690.97	0.737603
2517.22	0
9003.69	1.36151
4262.92	1.35584
8498.84	0.126148
3134.46	1.5305
4606.4	1.36926
6565.39	0.179353
4317.58	0.110244
4198.31	0.51562
3295.62	0.996299
3538.95	2.12527
2826.88	0.402785
3378.61	0.427402
1868.97	1.61878
7673.38	1.0738
4499.54	1.83963
1892.18	0.45921
1605.56	1.19907
2929.85	0.162346
4668.93	0.488075
2797.79	0.149287
5155.61	0.171911
3012.49	0
2768.47	0.89638
146.129	0.213951
3886.83	0.575528
3765.17	0
3217.48	1.14208
3892.18	0.438144
3451.45	1.71447
2857.4	0.501268
5273.93	1.23396
2930.68	0.121721
1962.11	2.03749
6182.2	0.553036
2952.29	0.154586
4339.02	0.498833
4408.76	0.884406
4737.65	0.76367
1644.43	0.52493
3428.28	0.158445
2818.18	0
5978.58	0
5045.17	0.236885
7815.85	0.185438
4180.61	0.204211
7486.46	1.61083
3698.89	2.27052
12541.9	0.89251
8037.95	0.634608
7458	0.443876
12146	0.985841
8843.72	0.608307
7991.44	0.345793
68	68	count

## Sheet: Supplementary Figure 5
Supp. Fig. 5A	Tsh-R1	Tsh-R2			Supp. Fig. 5B-F	Group	Sex
	0.706033	599.704					M	F	M	F	M	F	M	F	M	F
	3.82421	89.9599					tshr2	tshr2	melr1a	melr1a	melr1a-like	melr1a-like	melr1b	melr1b	melr1c	melr1c
	0.5639	233.906				LP	0.871689	0.594463	0.000429	0.001247	0.006034	0.008734	0.066623	0.067776	0.004092	0.015037
	1.66406	136.73				LP	0.739449	0.450486	0.001595	0.001002	0.010188	0.008974	0.045865	0.134234	0.010093	0.004171
	0.130601	436.337				LP	0.8846	1.47857	0.000596	0.000897	0.003197	0.007902	0.111683	0.074819	0.011583	0.019973
	0.139165	131.511				LP	0.412966	0.238205	0.000485	0.000448	0.004937	0.001385	0.070081	0.231876	0.013314	0.005264
	0	306.44				LP	1.13608	0.372651	0.001123	0.000367	0.007364	0.000368	0.048165	0.204638	0.012041	0.007243
	0.358257	724.156				LP	0.619073	0.416303	0.001853	0.000292	0.019978	0.005507	0.024207	0.182571	0.02169	0.006641
	0.217893	152.089				LP	1.57339	0.778923	0.00292	0.001537	0.005305	0.02154	0.05023	0.212684	0.025451	0.005561
	0.989224	77.6541				LP	0.663281	1.70884	0.000639	0.001185	0.008609	0.020451	0.138564	0.05628	0.012282	0.016042
	0.19124	587.105				LP	0.788631	1.52428	0.000302	0.000557	0.003264	0.015426	0.170331	0.053076	0.004479	0.025526
	2.07527	166.21				LP	0.476427	0.941156	0.000353	0.001157	0.00399	0.003969	0.131346	0.112073	0.003521	0.012538
	1.27123	121.614				LP	1.00055	0.447433	0.002998	0.000684	0.007685	0.00389	0.061976	0.093869	0.007344	0.005899
	2.18626	159.05				LP	0.346514	0.330403	0.000661	0.000493	0.001687	0.007836	0.120993	0.133381	0.003197	0.004526
	7.01162	377.803				LP	0.436913	0.316578	0.000906	0.002453	0.001445	0.00501	0.110331	0.124762	0.00292	0.003749
	2.61943	348.529				LP	1.20339	1.14931	0.002511	0.002207	0.021211	0.017317	0.047674	0.068993	0.012277	0.011248
	3.89844	461.965				LP	1.19648	1.09929	0.000707	0.000955	0.005007	0.018918	0.056447	0.042222	0.014873	0.008588
	2.76601	111.562				LP	0.210266	0.178048	0.000159	0.000335	0.002975	0.003565	0.209659	0.174114	0.000425	0.001258
	2.26908	402.6				LP	0.218375	0.295775	0.000244	0.000271	0.001891	0.00282	0.225682	0.17897	0.001742	0.00587
	4.66805	417.012				LP	0.24607	0.269729	0.000246		0.001559	0.004398	0.213971	0.253095	0.003501	0.002212
	1.35584	242.395				LP	0.644093		0.000427		0.000444		0.149444		0.006238
	1.26148	198.935				SP	0.410059	0.73112	0.001136	0.002018	0.008285	0.010086	0.055721	0.095833	0.002151	0.006722
	0.834817	380.677				SP	0.863973	0.385188	0.002553	0.001017	0.007303	0.009723	0.088912	0.079787	0.012552	0.006019
	1.17365	618.516				SP	0.93262	0.810823	0.001432	0.001124	0.019883	0.014639	0.056463	0.081825	0.002839	0.009339
	1.79353	230.827				SP	2.03831	1.52053	0.004418	0.00096	0.019887	0.017375	0.046285	0.021725	0.015869	0.015893
	1.26323	368.02				SP	0.141066	1.89117	0.000462	0.002283	0.003737	0.021508	0.04273	0.062152	0.010058	0.014356
	0.899254	276.858				SP	0.12377	1.95579	0.0005	0.001556	0.014293	0.030347	0.203603	0.040545	0.004382	0.005204
	4.59563	381.141				SP	0.834094	0.592052	0.000376	0.001381	0.013087	0.017742	0.174457	0.261707	0.011425	0.002962
	1.08453	222.174				SP	2.47587	0.639734	0.005311	0.001215	0.029853	0.011417	0.084184	0.192297	0.010152	0.020878
	0.661461	300.744				SP	1.46778	0.964663	0.002468	0.001763	0.017411	0.033708	0.080603	0.041273	0.008025	0.007436
	0	260.388				SP	0.517984	1.03075	0.000376	0.003094	0.004936	0.011726	0.119538	0.107974	0.003977	0.002315
	0.996299	367.492				SP	0.4483	0.503624	0.001326	0.00078	0.004887	0.012969	0.118341	0.097533	0.005952	0.005286
	6.76221	365.546				SP	0.479636	0.785318	0.000643	0.000763	0.005609	0.018722	0.134404	0.095568	0.008881	0.001085
	1.34262	413.929				SP	1.06591	0.320048	0.003521	0.000545	0.014284	0.010321	0.062315	0.109655	0.011297	0.007741
	0.712337	469.43				SP	0.678973	1.35354	0.00254	0.002498	0.016064	0.031278	0.027213	0.043274	0.012881	0.01608
	2.87784	354.154				SP	0.238485	1.38646	0.000226	0.000459	0.002662	0.019685	0.200466	0.058497	0.002545	0.003229
	3.6816	236.083				SP	0.32393	0.247461	0.000593	0.000212	0.002527	0.005608	0.261394	0.210831	0.000818	0.001676
	1.83963	320.096				SP	0.264129	0.125784	0.000637	0.00099	0.002597	0.004373	0.320961	0.180028	0.002379	0.000948
	2.29605	165.545				SP	0.701279	0.360234	0.001198	0.000886	0.010861	0.005286	0.1138	0.235789	0.00513	0.004617
	2.05556	736.746				SP	0.804696	0.391231	0.000616	0.005952	0.009186	0.009352	0.18167	0.150011	0.0062	0.005641
	0	330.524				SP		0.154994				0.008942		0.162635
	0	298.37
	1.58618	82.323
	0.921371	299.577
	3.08457	193.191
	4.14864	183.76
	1.1943	296.932
	2.75057	294.483
	0	387.087
	4.03371	278.774
	0.855806	22.8928
	0.287764	171.363
	0.789746	224.401
	2.15726	363.434
	1.16839	362.491
	1.92878	202.522
	1.16963	365.926
	7.58002	172.401
	0.730327	219.828
	2.03749	178.558
	6.82077	118.35
	0.618345	130.625
	2.993	235.616
	2.65322	172.901
	0.916404	188.168
	2.79962	128.783
	4.59492	61.6353
	1.19897	244.44
	4.99777	99.2414
	8.05407	89.0686
	0.292672	69.8023
	1.55825	126.076
	3.4637	151.071
	2.27621	207.342
	5.00683	77.884
	4.90107	86.994
	5.75297	88.8259
	5.77951	99.9029
	2.32053	98.1761
	4.86533	86.9413
	4.43876	111.635
	2.4646	64.7369
	5.93099	47.9042
	1.38317	92.1537
count	84	84

## Sheet: Supplementary Figure 7
Supp. Fig. 7A-B	group	photoperiod	tshba	tshbb			Supp. Fig. 7B-C	group	photoperiod	tshba	tshbb
	Control	LP	2.50339	0.598276				Control	LP	3.5554	5.15157
	Control	LP	3.48542	1.53829				Control	LP	7.16873	3.23041
	Control	LP	0.873605	0.779194				Control	LP	2.10355	4.01548
	Mel	LP	1.72495	0.51283				Control	LP	1.30893	3.96721
	Mel	LP	3.11089	0.756455				Control	LP	0.970734	4.60381
	Mel	LP	0.986449	0.773952				Control	LP	1.0594	3.33662
	Control	SP	0.725971	1.71473				Control	LP		5.74437
	Control	SP	0.621345	1.51936				Control	LP		5.36379
	Control	SP	1.01229	2.59839				Mel	LP	0.465572	6.53351
	Mel	SP	0.645623	2.82601				Mel	LP	0.912219	5.97176
	Mel	SP	0.575443	1.51335				Mel	LP	0.83797	5.665
	Mel	SP	0.755461	1.64197				Mel	LP	2.23271	5.37943
								Mel	LP	0.83428	8.93811
								Mel	LP	1.31331	7.64118
								Mel	LP		7.45704
								Mel	LP		5.45736
								Control	SP	1.0042	10.8984
								Control	SP	3.87097	3.48872
								Control	SP	1.93338	1.27999
								Control	SP	1.03917	1.83455
								Control	SP	1.00829	1.74341
								Control	SP	1.04981	4.15581
								Control	SP	0.705526	1.4457
								Control	SP	0.912793	1.41751
								Control	SP	0.923516	1.40465
								Mel	SP	1.38008	1.74081
								Mel	SP	2.56308	3.03748
								Mel	SP	1.86242	4.09022
								Mel	SP	2.44886	6.37362
								Mel	SP	0.902037	2.10856
								Mel	SP	2.29602	3.07191
								Mel	SP	1.52875	4.30901
								Mel	SP	1.67469	3.14682
